# Supplementary material for: Strategies Used by Pet Dogs for Solving Olfaction-Based Problems at Various Distances
Source: PLoS One. 2015 Jul 15;10(7):e0131610. doi: 10.1371/journal.pone.0131610 (PMC4503413; doi:10.1371/journal.pone.0131610)
Supplement: S1 Dataset — (XLSX) [file pone.0131610.s001.xlsx]

## Sheet: Pre-test control
ID:	Breed	Age	Dog Sex	Trial 1	Trial 2	Trial 3	Total Correct
C1	Mix	11	1	0	1	1	2
C2	Medium Poodle	4.5	2	1	1	1	3
C3	Shetland Sheepdog	10.5	1	1	1	1	3
C4	Vizsla	6.5	1	1	1	1	3
C5	Belgian Shephard Dog	8	1	1	1	1	3
C6	Mix	3.5	2	1	1	1	3
C7	Mix	4	2	1	1	1	3
C8	Labrador Retriever	0.75	1	1	1	1	3
C9	Border Collie	0.7	1	1	1	1	3
C10	Mix	2	1	1	1	1	3

## Sheet: Study1
ID	Breed	Age	Dog Sex	ScentTraining	O Start Distance	OTrial 1	OTrial 2	OTrial 3	OTrial 4	OTrial 5	OTrial 6	OTrial 7	OTrial 8	OTrial 9	Owner1	O win-stay1	Owner2	O win-stay2	Owner3	O win-stay3	Owner Total Correct	F Start Distance	FTrial 1	FTrial2	Ftrial 3	Ftrial 4	Ftrial 5	Ftrial 6	Ftrial 7	Ftrial 8	Ftrial 9	Food1	F win-stay1	Food2	F win-stay2	Food3	F win-stay3	Food Total Correct	Stranger sniff	OwnerID	FalseID
1	Mix	5	1	0	1	1	0	1	0	1	0	1	0	0	3	0	1	1	0	1	4	2	0	0	1	0	1	0	1	1	1	3	0	1	1	1	2	5	2.72	3.08
2	Boxer	4	1	1	1	1	0	0	0	0	1	1	0	0	2	1	1	2	0	2	3	2	0	0	1	0	1	1	0	1	1	3	0	1	1	1	2	5	1.95	3.44
3	Mix	3	1	0	3	1	1	1	0	0	1	0	0	1	3	0	1	1	1	2	5	1	1	0	0	0	0	0	1	0	0	2	1	0	2	0	0	2	1.42	1.95
4	Mix	4.5	2	0	2	1	1	0	1	0	1	0	1	0	3	0	2	0	0	2	5	2	1	0	1	0	1	1	0	0	1	3	0	2	1	0	2	5	1.6	2.65
5	Groenendael	6	2	1	3	1	1	1	1	1	1	0	0	1	3	0	2	0	2	1	7	3	0	1	0	1	1	1	1	0	0	3	0	1	1	1	1	5	0.96	2.36
6	Bernese Mountain Dog	4.5	2	0	2	1	1	0	1	0	1	1	0	1	3	0	3	0	0	2	6	1	1	1	1	1	1	0	1	0	1	3	0	2	1	2	1	7	1.52	3.18
7	Jack Russell Terrier	5	1	0	2	0	1	0	1	1	1	0	0	1	3	0	0	1	2	1	5	1	1	0	0	1	1	1	1	1	1	3	0	2	0	2	1	7	1.30769	1.77778
8	Jack Russell Terrier	3	1	0	3	1	1	1	0	1	0	1	0	1	1	1	3	0	2	0	6	2	1	1	0	1	0	0	0	0	1	3	0	1	1	0	3	4	2.23	2.91
9	Labrador Retriever	1.5	1	0	1	0	0	0	1	1	1	1	0	0	1	0	2	1	1	2	4	3	0	1	0	0	1	1	0	1	1	3	0	2	1	0	0	5	3.23	2.53	2.2
10	Golden Retriever	5	2	0	1	1	1	1	0	1	1	1	0	1	3	0	2	1	2	0	7	3	0	1	1	1	1	1	0	1	1	3	0	3	0	1	1	7	1.71	1.95	6.2
11	Vizsla	2	1	0	1	1	0	1	0	1	1	1	1	0	3	0	2	1	1	2	6	3	0	0	0	1	0	1	1	1	1	3	0	1	1	1	1	5	1.66	3.37
12	Mix	4	2	0	1	1	1	1	1	1	0	1	1	1	3	0	2	1	3	0	8	3	1	0	0	1	0	1	1	0	1	1	1	2	1	2	1	5	1.13333	2.5	2
13	Golden Retriever	2	1	1	2	1	0	0	0	1	0	1	1	0	2	0	2	0	0	2	4	2	1	1	1	0	1	0	0	0	1	3	0	2	0	0	0	5	0.74	1.44	2.4
14	Siberian Husky	1.5	2	0	2	0	1	1	0	0	0	0	1	0	2	0	0	0	1	2	3	2	0	0	1	0	0	1	0	0	1	3	0	0	2	0	3	3	1.48	2.2
15	Golden Retriever	3	2	0	2	1	0	1	1	1	1	1	1	0	3	0	3	0	1	1	7	2	0	0	0	1	1	0	1	0	0	2	0	1	1	0	2	3	1.8	1.05	4.4
16	Mix	8	1	0	3	0	1	0	0	0	1	0	1	0	3	0	0	1	0	2	3	1	1	0	1	1	0	1	1	1	0	3	0	2	0	1	2	6	1.52	2.07
17	Mix	4.5	2	1	3	1	1	0	1	1	1	1	1	0	3	0	2	1	2	1	7	1	1	0	0	1	0	1	0	1	1	3	0	0	1	2	1	5	1.84	1.77778
18	Golden Retriever	3	2	1	3	0	0	1	0	1	0	1	0	1	3	0	1	2	0	2	4	1	1	0	1	1	1	1	1	1	0	3	0	2	0	2	1	7	3.31111	2.62222
19	Golden Retriever	1.5	1	0	3	0	0	0	1	1	0	1	0	1	3	0	1	2	0	1	4	2	1	1	0	0	1	1	0	1	0	3	0	1	1	1	0	5	1.63	2.02
20	Labrador Retriever	1.5	1	0	2	1	1	0	1	0	1	0	0	1	2	0	2	0	1	2	5	3	0	1	1	0	1	1	0	1	0	3	0	1	1	1	1	5	2.6	2.93
21	Vizsla	4	2	0	1	1	1	1	1	1	0	0	0	1	3	0	2	1	1	1	6																		1	1.42
22	French Bulldog	3	1	0	2	0	1	0	1	0	1	0	1	0	2	0	0	0	2	1	4	3	0	1	0	1	0	1	1	0	0	3	0	1	2	0	0	4	2.27	2.11	4.7
23	English Bulldog	7	1	0	1	1	0	0	1	1	0	1	1	1	3	0	2	0	1	0	6	3	0	0	0	0	0	1	0	1	0	2	0	0	2	0	1	2	2.78	4.6
24	Mix	2	1	1	3	1	1	1	0	1	0	0	0	0	2	1	1	0	1	0	4	1	1	0	0	0	1	0	1	1	0	3	0	1	1	0	1	4	1.9	4.9	8.6
25	Mix	4	2	0	2	0	0	1	0	1	1	0	1	1	3	0	2	0	0	3	5	3	0	1	1	1	1	0	1	0	0	3	0	1	2	1	0	5	1.23	1.7
26	Vizsla	5	2	0	3	0	1	0	0	1	0	1	0	0	3	0	0	3	0	1	3	2	0	0	1	0	0	1	0	1	0	3	0	0	1	0	1	3	2.53	3.42
27	English Cocker Spaniel	2.5	1	1	1	0	1	0	0	1	0	0	0	1	2	0	1	0	0	2	3	1	1	0	1	0	1	1	0	0	1	3	0	1	1	1	0	5	2.74	3.38
28	Airedale Terrier	2.5	2	0	2	0	0	0	1	1	1	0	0	1	2	0	0	1	2	1	4	1	1	1	0	1	1	1	0	0	1	3	0	1	1	2	1	6	3.01	6.03
29	Pit Bull	3	2	0	1	1	1	1	0	1	0	1	1	0	3	0	2	0	1	1	6	2	0	1	1	0	1	1	0	1	0	3	0	0	0	2	0	5	1.74	1.47
30	Long-haired dachshund	4	1	0	3	1	0	1	1	0	1	0	0	1	2	0	1	1	2	0	5	3	1	1	0	1	1	0	0	1	0	3	0	0	1	2	1	5	0.9	3

## Sheet: Study2
ID:	Breed	Age	Dog Sex	ScentTraining	warm-up door	OTrial 1	OTrial 2	OTrial 3	OTrial 4	OTrial 5	OTrial 6	OTrial 7	OTrial 8	OTrial 9	OTrial 10	Owner Total Correct	O Trial 2 win-stay	O Trial 3 ws	O Trial 4 ws	O Trial 5 ws	O Trial 6 ws	O Trial 7 ws	O Trial 8 ws	O Trial 9 ws	O Trial 10 ws	FTrial 1 acc	FTrial 2	FTrial 3	FTrial 4	FTrial 5	FTrial 6	FTrial 7	FTrial 8	FTrial 9	FTrial 10	Food Total Correct	F Trial 2 win-stay	F Trial 3 ws	F Trial 4 ws	F Trial 5 ws	F Trial 6 ws	F Trial 7 ws	F Trial 8 ws	F Trial 9 ws	F Trial 10 ws
B1	Border collie	4	1	0	1	1	0	0	1	0	1	0	0	1	0	4	1	0	0	1	0	0	1	0	1	1	0	1	1	0	1	1	0	0	1	6	1	0	0	1	0	0	1	0	0
B2	Mix	3.5	1	0	0	1	0	1	1	0	1	1	1	1	0	7	1	0	0	1	0	0	0	0	1	0	1	0	1	1	0	1	1	0	1	6	0	1	0	0	1	0	0	1	0
B3	Sheltie	0.67	1	0	1	0	1	0	0	0	0	1	1	0	0	3	0	1	1	1	0	0	0	1	1	0	0	1	1	0	0	1	1	0	0	4	1	0	0	1	1	0	0	1	1
B4	Mix	5	1	0	0	1	1	0	0	1	1	0	1	1	1	7	0	0	1	0	0	1	0	0	0	1	0	0	0	1	1	1	1	1	0	6	1	1	1	0	0	0	0	0	1
B5	Golden retriever	4	2	1	1	0	0	0	0	1	0	1	1	1	0	4	1	0	1	0	1	0	0	0	1	0	1	0	0	1	0	1	1	0	1	5	0	1	1	0	0	0	0	1	0
B6	Nova Scotia duck tolling retriever	7	1	1																						0	0	1	0	0	0	0	0	1	0	2	1	0	0	1	0	1	1	0	1
B7	Dachshund	1	2	0	0	1	0	0	1	0	1	1	0	0	1	5	1	0	0	1	0	0	1	0	0	0	1	1	0	0	1	0	0	0	1	4	0	0	0	1	0	1	1	1	0
B8	Mix	1.5	1	1	1	1	0	1	0	0	0	1	0	1	0	4	1	0	1	0	1	0	1	0	1	0	0	0	0	0	0	0	0	1	1	2	1	1	0	1	0	1	0	0	0
B9	Labrador retriever	5	2	0	0	1	1	1	1	1	1	1	0	1	1	9	0	0	0	0	0	0	1	0	0	1	0	0	1	1	0	1	1	0	0	5	1	0	0	0	1	0	0	1	0
B10	Vizsla	2	1	1	1	1	0	0	1	1	1	0	1	1	1	7	1	1	0	0	0	1	0	0	0	0	0	1	1	0	1	0	0	1	0	4	1	0	0	1	0	1	1	0	1
B11	German shepherd	1.5	2	0	0	1	0	1	1	1	1	1	1	1	1	9	1	0	0	0	0	0	0	0	0	0	0	1	1	1	0	1	0	0	0	4	1	0	0	0	1	0	0	1	0
B12	Doberman	10	2	0	1	0	1	1	0	0	1	1	0	1	0	5	0	0	1	0	0	0	1	0	1	1	0	0	0	1	1	0	0	1	0	4	1	1	0	0	0	1	1	0	1
B13	Mix	4	1	0	0	1	0	1	0	1	0	1	1	1	1	7	1	0	1	0	1	0	0	0	0
B14	Mix	4	2	0	1	1	1	1	0	1	1	1	1	1	1	9	0	0	1	0	0	0	0	0	0	1	0	0	1	0	1	1	1	1	0	6	1	0	0	1	0	0	0	0	1
B15	Mix	14	1	0																						0	1	0	1	1	0	1	1	1	1	7	0	0	0	0	1	0	0	0	0
B16	German pointer	9	1	0	1	1	0	0	1	0	0	0	0	1	1	4	1	1	0	1	1	1	1	0	0	0	1	0	1	1	0	1	1	0	0	5	0	1	0	0	1	0	0	1	0
